# Supplementary material for: Double Valorization for a Discard—α-Chitin and Calcium Lactate Production from the Crab Polybius henslowii Using a Deep Eutectic Solvent Approach
Source: Mar Drugs. 2022 Nov 16;20(11):717. doi: 10.3390/md20110717 (PMC9695577; doi:10.3390/md20110717)
Supplement: Supplementary file 1 [file marinedrugs-20-00717-s001.zip]

Archive with 1 entries (1 files):
- marinedrugs-2013088-supplementary.pdf
